# Supplementary material for: Basal ganglia-cortical connectivity underlies self-regulation of brain oscillations in humans
Source: Commun Biol. 2022 Jul 16;5:712. doi: 10.1038/s42003-022-03665-6 (PMC9288463; doi:10.1038/s42003-022-03665-6)
Supplement: Supplementary file 4 — Supplementary Data 1 [file 42003_2022_3665_MOESM4_ESM.txt]

LTT-REST																		RTT-REST
RPM	LPM	RM1	LM1	RSPL	LSPL	RIPL	LIPL	RdlPFC	LdlPFC	RVisual	LVisual	RMotorStriatum	LMotorStriatum	RCbllV	LCbllV	RCbllVI	LCbllVI	RPM	LPM	RM1	LM1	RSPL	LSPL	RIPL	LIPL	RdlPFC	LdlPFC	RVisual	LVisual	RMotorStriatum	LMotorStriatum	RCbllV	LCbllV	RCbllVI	LCbllVI
1.30	3.09	5.34	-0.59	3.07	1.46	0.29	0.73	1.52	-0.36	0.34	-2.69	1.25	0.84	0.14	1.46	1.28	1.82	3.26	3.44	-0.43	0.57	2.98	na	0.22	0.41	-0.90	-0.02	-3.21	-0.57	1.64	1.79	0.89	0.28	1.11	1.62
0.65	1.86	-4.33	-2.03	0.00	0.52	0.12	0.99	-1.03	1.73	-0.12	-3.22	0.49	0.54	-0.57	0.75	0.90	1.73	0.80	1.18	-6.00	-1.59	1.28		1.66	2.68	0.48	3.28	-2.07	-2.94	1.91	1.52	0.19	-0.09	1.49	1.34
0.17	1.57	0.17	-0.99	-0.88	-0.18	-0.19	1.41	0.57	-0.40	0.34	-3.06	0.09	0.20	0.21	1.33	0.53	1.07	-0.78	1.09	-3.53	0.31	0.15		-1.33	0.84	-0.08	-0.59	-3.01	0.40	-0.43	0.48	1.17	0.11	0.80	0.41
0.23	0.47	0.30	-1.27	-0.65	-0.41	0.22	-0.35	0.19	0.06	1.17	-1.91	0.13	0.13	-0.45	0.06	-0.10	0.28	-0.22	0.55	0.25	-0.27	0.73		-0.21	0.22	0.03	-0.23	0.06	1.12	2.53	0.42	0.38	-0.43	0.61	0.55
1.33	2.28	-6.07	-2.99	1.27	0.86	1.23	0.40	1.24	1.37	-0.78	-2.11	1.22	0.84	-1.24	-0.27	1.38	1.14	1.45	1.51	-6.03	-2.83	1.92		0.46	-0.07	1.63	1.22	-3.85	-0.28	0.96	0.43	-0.71	-0.41	0.79	0.90
1.61	4.74	1.30	0.75	1.17	1.86	0.12	0.75	0.65	0.57	2.81	-1.09	1.33	0.99	1.54	1.38	1.38	1.91	3.95	2.56	0.52	1.42	1.18		0.40	0.57	0.39	0.81	-1.09	2.32	2.25	1.78	1.92	1.37	1.47	0.78
0.23	0.92	-0.28	-0.88	0.20	0.90	-0.02	0.85	-0.65	1.77	0.63	-0.79	0.48	0.24	0.28	0.91	0.57	0.46	0.61	1.45	-1.66	-1.17	1.08		1.16	1.32	-0.14	2.75	-1.80	-0.68	2.08	1.32	0.83	0.34	1.29	0.56
1.89	1.52	-0.22	-1.74	3.03	1.58	1.32	1.26	1.59	1.71	1.16	-2.41	1.52	1.35	0.14	0.77	2.03	2.88	3.01	1.35	-4.00	-0.58	3.23		1.77	1.32	2.46	0.32	-0.85	-0.95	2.27	1.58	1.40	0.16	1.28	0.72
0.83	2.63	1.75	-1.04	1.29	0.27	0.78	1.38	2.40	1.31	-0.20	-1.96	0.35	0.45	0.44	0.63	0.51	0.55	0.67	1.13	-0.51	0.49	2.14		0.63	1.99	1.71	0.50	-1.52	0.28	1.18	0.94	0.77	0.03	0.56	0.52
0.18	0.66	2.70	0.34	1.31	-0.36	0.23	-0.50	0.19	-0.07	2.04	3.00	-0.24	-0.36	0.03	1.00	-0.21	0.19	-0.57	-0.27	0.15	1.01	0.57		-0.13	-1.05	-0.07	-0.42	1.95	4.01	0.81	0.11	0.26	-0.21	-0.27	-0.40
0.50	1.14	1.38	-1.03	3.42	1.23	0.47	0.27	0.08	-0.69	4.34	0.76	1.39	1.35	-0.42	0.81	0.95	0.66	1.46	1.54	-0.20	-0.67	5.25		0.54	1.03	1.71	0.53	1.53	2.94	2.58	2.04	0.34	0.60	1.61	1.05
0.25	1.77	-1.04	0.66	1.27	0.94	0.35	-0.40	1.62	1.09	1.96	-1.37	0.11	0.16	-0.27	0.65	0.48	0.58	-0.05	0.22	-2.80	0.97	-0.11		0.22	-0.23	-0.28	0.86	-3.00	0.86	0.81	0.27	-0.14	0.15	0.39	0.09
-0.52	0.63	-3.09	-2.38	-0.34	-0.59	-0.26	0.54	0.99	0.89	0.52	-2.34	0.58	0.41	-1.44	0.93	1.20	1.45	1.13	0.64	-2.50	-2.13	0.16		-1.09	0.25	2.08	0.47	-1.83	-0.38	0.48	0.79	-1.06	0.31	1.05	1.19
1.41	4.71	3.17	0.07	-0.54	-1.36	0.65	0.15	1.83	2.18	-3.89	-6.21	1.26	1.18	-0.80	1.40	0.14	0.78	1.68	1.18	-1.55	1.31	0.98		-0.26	-0.80	1.28	1.58	-5.44	-4.08	1.24	1.78	0.15	-0.46	0.19	0.64
2.04	2.97	2.76	0.85	3.50	3.35	1.39	2.65	2.13	2.81	-0.96	-2.43	1.31	0.86	-0.41	0.90	1.89	2.64	1.76	2.05	0.14	1.77	3.55		0.93	2.26	1.62	2.36	-3.70	-1.17	1.35	1.21	0.26	0.45	1.64	1.62
1.49	5.04	-0.60	0.72	3.78	2.63	0.67	2.04	0.52	0.50	-1.09	-0.65	0.60	0.58	0.17	0.41	1.00	1.19	4.22	3.02	-1.38	0.95	4.03		-0.12	1.65	0.50	0.57	-2.31	0.01	0.69	1.26	-0.21	-0.17	0.84	0.31
1.32	2.20	-1.78	-1.65	2.61	3.45	1.60	0.23	0.97	1.22	0.22	-2.54	1.48	1.00	-0.66	-0.38	0.79	1.17	0.52	1.28	-1.29	-0.76	2.88		0.67	0.75	1.10	1.89	-3.30	0.46	2.35	1.31	-0.25	0.03	0.76	1.06
2.14	4.30	-0.88	-0.44	1.54	1.60	2.23	1.71	1.08	1.63	-0.12	-0.35	1.58	1.52	0.54	0.90	3.01	2.51	3.02	1.43	-0.83	-0.77	1.09		1.37	0.95	1.47	1.82	-0.33	-1.16	2.62	1.72	0.51	1.08	1.13	1.22
1.39	3.97	-0.97	-2.25	0.70	0.36	0.35	0.93	1.45	1.37	-1.80	-0.90	1.72	0.91	-0.40	-0.70	0.10	0.94	2.57	1.11	-1.51	-1.13	1.10		0.33	1.12	2.69	1.39	-2.58	0.11	2.27	1.42	-0.34	-0.72	0.40	0.91
0.77	3.87	-0.86	-1.49	1.67	0.34	1.98	0.25	0.60	0.69	-0.81	-1.03	2.57	2.05	-0.32	-0.54	0.62	1.27	2.84	1.03	-2.39	-1.95	1.01		1.28	-0.50	4.07	1.41	-3.21	1.88	3.21	1.55	-0.50	-0.30	0.93	1.52
2.74	4.56	3.08	-0.50	0.08	1.04	1.72	1.40	7.06	1.15	0.24	0.17	3.10	2.15	1.05	1.42	1.63	1.96	0.46	0.54	-0.20	-1.32	-1.06		-0.83	0.28	-0.88	0.47	-1.05	0.28	2.81	1.19	1.13	0.42	1.01	1.35
1.95	4.28	4.45	-0.90	2.73	1.66	1.22	2.24	0.98	0.78	1.59	-2.53	1.86	0.78	0.68	2.99	2.53	2.77	1.20	2.56	-0.55	1.60	4.00		1.38	2.21	1.89	1.05	-1.73	1.65	2.72	1.62	2.57	1.54	2.51	1.43
0.70	0.76	-0.71	-2.09	1.48	2.63	1.28	1.00	0.96	0.24	0.39	-2.07	0.48	0.09	-0.93	-0.74	0.22	0.40	0.03	0.53	-1.36	-2.38	2.45		0.80	0.50	0.97	0.32	-3.74	-0.47	0.44	0.21	-0.14	-1.05	0.61	0.50
1.03	2.23	5.73	-0.05	1.85	2.85	1.43	1.14	1.95	1.08	2.05	1.93	-0.03	0.13	0.82	2.22	0.85	2.91	2.77	1.65	1.41	1.36	1.94		1.91	1.89	1.10	0.38	1.24	4.56	3.91	1.55	2.05	1.80	1.53	1.86
