# Supplementary material for: Basal ganglia-cortical connectivity underlies self-regulation of brain oscillations in humans
Source: Commun Biol. 2022 Jul 16;5:712. doi: 10.1038/s42003-022-03665-6 (PMC9288463; doi:10.1038/s42003-022-03665-6)
Supplement: Supplementary file 5 — Supplementary Data 2 [file 42003_2022_3665_MOESM5_ESM.txt]

Task		hit > miss
L_Striatum	L_SMA	L_Striatum	L_SMA
0.72	1.49	0.30	0.33
0.62	0.77	-0.21	-0.50
0.27	1.02	0.59	-0.22
0.34	0.88	0.70	0.46
0.04	1.25	-0.03	-0.72
1.12	2.70	0.21	-0.60
0.50	1.04	-0.13	-1.32
0.71	1.30	0.14	-0.61
0.42	1.28	-0.08	-0.52
-0.06	-0.06	-0.18	-0.74
1.14	0.29	0.41	-0.22
0.02	0.87	0.20	0.29
0.52	-0.39	0.00	-1.00
0.84	1.06	0.56	-0.08
0.63	1.80	0.18	0.08
0.35	2.97	0.22	-0.20
0.66	2.49	0.08	-0.15
0.87	0.90	0.23	-0.29
0.83	1.76	0.69	1.01
1.48	1.30	0.24	-0.82
0.52	-1.64	-0.01	0.80
1.50	1.85	0.76	0.29
-0.07	0.14	0.00	-0.13
1.35	2.76	-0.35	-1.63
