# Supplementary material for: Basal ganglia-cortical connectivity underlies self-regulation of brain oscillations in humans
Source: Commun Biol. 2022 Jul 16;5:712. doi: 10.1038/s42003-022-03665-6 (PMC9288463; doi:10.1038/s42003-022-03665-6)
Supplement: Supplementary file 6 — Supplementary Data 3 [file 42003_2022_3665_MOESM6_ESM.txt]

Lreward striatum												Lmotor striatum
hit						miss						hit						miss
0	3	6	9	12	15	0	3	6	9	12	15	0	3	6	9	12	15	0	3	6	9	12	15
-0.17	-0.12	0.42	-0.11	-0.06	-0.30	-0.34	-0.11	0.29	-0.23	0.20	0.02	-0.18	-0.18	0.23	0.22	-0.15	-0.19	-0.35	-0.22	-0.01	-0.40	0.09	-0.03
-0.37	-0.04	0.01	0.13	0.06	-0.22	-0.49	-0.57	-0.55	-0.13	-0.07	0.17	-0.30	-0.32	0.06	0.12	-0.13	-0.01	-0.57	-0.52	-0.15	-0.09	0.11	0.12
-0.01	-0.14	0.24	0.10	0.15	-0.15	-0.22	0.23	0.91	0.33	0.08	0.19	-0.08	-0.10	0.19	0.17	0.05	-0.05	0.01	0.26	0.45	0.16	0.05	0.36
0.02	0.02	0.30	-0.22	0.36	0.45	0.00	0.33	0.65	-0.23	-0.41	-0.12	0.01	-0.07	0.26	-0.21	0.24	0.19	0.05	0.04	-0.06	-0.20	-0.07	0.11
-0.27	-0.09	-0.11	-0.47	-0.25	-0.39	-0.22	-0.01	0.01	-0.55	-0.35	-0.42	-0.04	-0.09	-0.11	-0.25	-0.25	-0.10	-0.14	-0.19	-0.27	-0.34	-0.24	-0.24
-0.31	0.42	0.28	-0.07	0.28	-0.06	-0.74	0.59	0.35	-0.42	-0.27	-0.40	-0.46	0.00	0.18	-0.05	0.35	0.11	-0.58	0.31	0.22	-0.40	-0.14	-0.10
0.01	-0.20	0.47	0.10	0.18	0.23	-0.15	-0.51	0.31	0.09	-0.26	-0.01	0.03	-0.17	0.33	-0.04	0.14	0.29	-0.17	-0.48	0.16	-0.31	-0.28	-0.07
-0.28	-0.05	0.45	0.15	0.22	0.05	-0.05	0.26	0.94	0.20	-0.02	-0.14	-0.17	-0.02	0.45	0.11	0.18	0.10	0.05	0.05	0.45	-0.15	-0.21	-0.20
-0.05	0.14	0.21	0.25	0.22	0.23	-0.15	0.15	-0.07	0.33	0.31	0.46	-0.15	-0.02	0.10	0.15	0.24	0.17	-0.09	-0.05	0.12	0.26	0.42	0.40
-0.02	-0.07	0.07	0.23	0.11	0.10	-0.01	0.21	0.33	0.49	0.70	0.55	-0.31	-0.13	-0.10	-0.05	0.00	-0.04	-0.21	0.03	0.09	0.03	0.14	0.19
-0.17	0.00	0.36	0.18	0.24	-0.28	-0.40	-0.18	0.25	-0.38	0.02	-0.52	0.21	0.18	0.14	0.28	0.28	0.33	0.07	-0.03	0.10	0.11	0.08	0.16
-0.14	0.12	0.29	0.13	0.12	-0.10	-0.23	-0.16	-0.23	0.10	-0.44	-0.23	-0.36	-0.20	0.20	-0.01	0.19	-0.14	-0.27	-0.02	0.23	-0.15	0.15	-0.21
0.05	0.51	0.74	0.33	0.69	0.51	0.21	0.41	0.27	-0.17	0.41	0.00	0.01	0.30	0.41	0.14	0.59	0.45	0.22	0.12	0.13	-0.27	0.20	0.13
-0.29	-0.03	0.20	0.11	0.20	0.02	0.00	0.02	-0.06	-0.06	0.08	0.07	-0.09	-0.14	0.11	0.03	0.01	0.02	0.04	-0.01	0.07	0.11	0.18	0.10
-0.13	0.31	0.25	0.40	0.62	0.34	-0.27	-0.08	-0.18	-0.18	0.08	-0.26	0.06	0.05	0.15	0.37	0.31	0.44	-0.08	-0.10	-0.13	-0.12	-0.04	0.07
0.00	0.24	0.30	0.24	0.14	0.18	-0.04	0.13	0.11	0.41	0.21	0.03	-0.05	-0.03	0.24	0.11	0.12	0.19	0.08	0.10	0.04	0.19	0.16	0.11
-0.26	-0.05	0.58	0.37	0.39	0.29	-0.10	0.26	0.68	0.23	0.07	0.18	-0.09	0.04	0.68	0.37	0.30	0.24	0.02	0.27	0.55	0.14	0.31	0.13
-0.40	-0.40	0.07	0.05	0.02	0.23	-0.15	-0.06	-0.06	0.29	0.24	0.04	-0.18	-0.06	0.08	0.08	0.00	0.28	-0.08	-0.10	0.03	0.29	-0.02	0.15
-0.38	0.02	0.59	0.02	-0.03	-0.24	-0.20	0.17	-1.18	0.30	0.21	-0.51	-0.25	-0.18	0.13	-0.08	-0.20	-0.09	-0.17	0.09	-1.03	0.26	0.17	-0.44
-0.25	0.09	0.28	-0.15	0.07	0.08	-1.03	-0.15	0.33	-0.29	0.22	-0.08	-0.09	0.01	0.37	-0.07	0.33	0.21	-0.90	-0.14	0.31	-0.27	0.29	0.07
-0.02	-0.02	0.06	0.28	-0.37	-0.15	-0.05	-0.20	-0.11	-0.15	-0.23	-0.11	0.04	-0.06	-0.06	0.01	-0.22	-0.07	-0.09	-0.26	-0.17	-0.24	-0.18	-0.19
-0.94	-0.12	-0.69	0.46	-0.45	-0.24	-1.37	1.26	-0.70	1.18	-2.80	-0.23	-0.45	0.06	0.01	0.24	0.18	0.02	-0.48	0.24	0.15	0.36	-0.99	0.09
