# Supplementary material for: Basal ganglia-cortical connectivity underlies self-regulation of brain oscillations in humans
Source: Commun Biol. 2022 Jul 16;5:712. doi: 10.1038/s42003-022-03665-6 (PMC9288463; doi:10.1038/s42003-022-03665-6)
Supplement: Supplementary file 7 — Supplementary Data 4 [file 42003_2022_3665_MOESM7_ESM.txt]

Performance	LAIC	RAIC	Lputamen	Rputamen	LThalamus	Rthalamus	Llateral occipital	Rlateral occipital	LIPL	RIPL	LSPL	RSPL	LPMd	RPMd	LSMA	RSMA	LCbll	RCbll	LM1	RM1	LDLPFC	RDLPFC
70.0	-0.21	0.19	0.57	0.31	0.25	-0.42	-0.19	-0.56	-0.86	-0.07	0.71	1.92	1.66	0.48	-0.15	0.63	0.47	0.65	0.09	-0.70	-0.92	-0.21
63.3	-0.94	-0.28	0.09	-0.21	0.04	0.20	-0.64	1.06	0.03	-0.18	-0.07	-0.06	0.34	0.59	-0.03	-0.12	0.22	0.57	-0.31	0.21	-0.03	-0.26
77.8	-0.68	-0.18	0.22	-0.09	-0.07	-0.52	-1.09	-0.27	0.20	-0.47	0.31	0.16	0.38	0.31	2.00	1.00	0.07	0.03	0.08	-0.01	-0.14	-0.22
66.7	0.36	0.30	-0.20	0.22	-0.50	-0.92	-0.05	0.15	0.70	0.88	0.48	0.39	0.24	0.05	0.83	0.35	-0.25	-0.34	0.32	0.06	0.28	0.08
65.6	0.45	0.37	-0.23	0.35	-0.07	-0.29	0.20	0.11	1.32	1.31	0.31	0.93	1.04	0.54	0.57	0.66	-0.05	0.23	0.87	0.49	-0.75	0.16
57.8	0.26	0.03	-0.09	-0.08	-0.76	-0.40	-0.32	-0.99	0.31	0.37	-1.33	-1.07	-0.32	-0.26	-0.11	-0.24	0.00	-0.04	-0.50	-0.29	-0.39	0.20
71.1	0.64	1.01	0.45	0.91	1.35	1.17	0.16	0.99	1.13	-0.06	1.07	2.73	1.19	0.32	0.80	1.48	0.60	0.49	0.30	-0.23	2.07	-0.11
68.9	0.28	1.50	0.38	1.31	0.95	0.70	-1.26	0.93	0.70	0.19	0.08	0.78	1.26	0.75	0.72	1.09	0.70	1.06	1.33	-0.55	0.65	0.51
68.9	-0.75	-1.73	0.01	-1.63	-0.04	0.43	0.71	1.80	-0.32	-1.72	1.64	2.78	0.49	-0.02	0.19	-0.36	1.42	1.02	0.59	-0.39	0.19	-0.52
73.3	-0.58	-0.57	-0.10	-0.53	1.36	1.22	-0.10	1.34	2.56	-0.14	0.29	0.84	0.10	0.29	0.43	-0.19	0.00	0.84	0.55	-0.17	-0.12	-0.33
54.4	0.35	0.57	0.37	0.46	0.83	0.45	-0.29	1.06	0.14	0.76	0.75	1.39	0.91	1.42	-0.23	0.23	0.48	0.64	-0.51	-0.29	0.21	-0.08
78.9	-0.49	-0.28	-0.10	-0.17	0.28	0.10	-0.40	0.17	0.47	-1.15	0.23	0.87	0.97	0.28	0.33	0.22	0.25	0.51	-0.64	-0.61	-0.24	-0.68
63.3	-0.07	-0.23	-0.11	-0.18	0.08	0.13	-0.47	-0.16	-1.10	-1.24	0.09	0.76	0.06	-0.30	0.68	1.18	0.62	0.42	0.12	-0.29	-0.21	-0.22
51.1	-0.41	-0.86	0.00	-0.90	0.30	0.01	0.96	1.07	2.72	1.17	-0.84	-0.58	0.34	-0.63	1.44	0.87	1.15	0.48	2.36	-0.58	1.68	0.11
54.4	0.76	0.51	-0.07	0.45	0.44	0.40	0.24	0.77	1.76	0.99	1.33	0.81	0.35	0.34	0.65	-0.39	-0.08	0.47	0.79	-0.13	-0.13	-0.03
57.8	0.42	0.15	0.18	0.21	0.14	0.14	0.82	1.68	0.50	0.91	1.09	1.65	0.70	0.23	0.43	1.55	0.41	0.44	0.76	0.02	-0.33	0.31
50.0	0.84	0.33	0.12	0.28	0.55	0.03	-0.45	0.29	0.71	1.18	0.61	2.43	-0.14	-0.14	1.13	-0.33	0.48	0.47	-0.45	-0.44	0.62	0.56
56.7	1.00	0.58	0.59	0.50	0.56	0.89	0.26	1.20	0.63	-0.40	1.93	2.10	0.92	0.45	0.50	0.93	-0.04	0.41	0.00	-0.61	0.40	-0.30
55.6	0.18	0.57	0.35	0.51	0.35	-0.22	1.05	1.12	1.41	-0.11	0.93	1.33	1.69	0.23	0.11	1.16	0.58	1.44	1.13	-0.21	0.10	-0.06
51.1	-0.12	-1.07	0.32	-1.02	1.44	1.66	2.13	1.77	0.94	0.91	1.96	2.31	1.81	1.26	1.10	3.01	1.30	0.61	0.62	0.03	-0.29	0.08
44.4	-0.25	-1.03	0.63	-1.07	0.66	1.15	0.44	0.69	-0.06	0.73	0.40	1.97	0.70	3.30	0.72	0.90	0.17	0.02	0.26	1.70	-0.08	2.23
55.6	0.31	-0.38	-0.21	-0.41	0.32	-0.03	0.28	0.84	0.89	0.28	-0.01	1.75	0.73	-0.15	0.39	-0.17	0.47	0.44	0.78	-1.13	-0.15	-0.32
55.6	0.30	0.01	0.23	-0.02	-0.51	-0.67	-1.01	0.41	0.97	1.61	-0.26	0.95	-0.37	-0.09	1.12	-0.58	-0.19	0.09	-0.75	-0.63	0.69	0.38
68.9	0.53	0.39	0.03	0.29	0.69	1.12	0.02	0.82	-0.29	-0.23	0.19	0.10	0.34	-0.03	0.18	0.16	0.35	0.25	0.89	0.04	0.01	-0.15
Weight	-4.70	0.00	0.00	1.82	0.88	0.73	-7.20	0.00	2.14	-4.18	0.00	1.50	6.08	-4.81	0.00	0.00	0.00	-7.70	0.94	5.82	-1.14	-5.57
